# Supplementary material for: Investigating the Predictive Performance of Process Data and Result Data in Complex Problem Solving Using the Conditional Gradient Boosting Algorithm
Source: J Intell. 2025 Feb 28;13(3):29. doi: 10.3390/jintelligence13030029 (PMC11942880; doi:10.3390/jintelligence13030029)
Supplement: Supplementary file 1 [file jintelligence-13-00029-s001.zip]

Archive with 3 entries (2 files):
- data-jintelligence-3469859/
- data-jintelligence-3469859/data-jintelligence-3469859.RDS
- jintelligence-3469859-supplementary.pdf
